# Supplementary material for: Determining the Origin of Deformity in Torsional Femoral Pathology: A Narrative Review and an Illustrative Pilot Study of a Novel Methodology
Source: J Clin Med. 2025 Sep 15;14(18):6489. doi: 10.3390/jcm14186489 (PMC12470562; doi:10.3390/jcm14186489)
Supplement: Supplementary file 1 [file jcm-14-06489-s001.zip]

Archive with 1 entries (1 files):
- alignment protocol.mkv
